# Supplementary material for: Enhanced Skin Penetration of Cannabidiol Using Organosilane Particles as Transdermal Delivery Vehicles
Source: Pharmaceutics. 2023 Feb 28;15(3):798. doi: 10.3390/pharmaceutics15030798 (PMC10057149; doi:10.3390/pharmaceutics15030798)
Supplement: Supplementary file 1 [file pharmaceutics-15-00798-s001.zip]

Archive with 1 entries (1 files):
- pharmaceutics-2226561-supplementary.pdf
